# Supplementary material for: Analysis of polycomb repressive complex 2 (PRC2) subunits in Picea abies with a focus on embryo development
Source: BMC Plant Biol. 2023 Jul 1;23:347. doi: 10.1186/s12870-023-04359-9 (PMC10314529; doi:10.1186/s12870-023-04359-9)
Supplement: Supplementary file 2 — Supplementary Material 2 [file 12870_2023_4359_MOESM2_ESM.doc]

Nucleotide sequences of the Picea abies PRC2 subunit genes identified and cloned in this study.

> Picea abies PRC2 subunit  MULTICOPY SUPPRESSOR OF IRA 1a  (PaMSI1b)
ATGGCGAAGGACGAAGAAGAATTCCGCGGCGAGATGGAGGAGCGCCTGGTGAACGAAGAGTACAAAATCTGGAAGAAAAACACGCCGTTTCTCTACGATCTGGTGATAACTCACGCACTCGAATGGCCTTCACTCACTGTACAATGGCTCCCGGACCGCGAAGAGCCCCCCGGAAAAGATTATTCCGTTCAGAAAATGATACTGGGGACTCATACTTCCGACAACGAGCCCAACTATCTGATGCTGGCCCAAGTTCAACTCCCGCTAGAGGATGCAGAGAATGACGCCAGGCAGTATGATGACGAGCGCGGGGAGATTGGAGGGTTCGGCTGCGCTAATGGAAAGGTACAAGTAATACAGCAAATCAATCATGATGGGGAGGTCAACAGAGCCCGATACATGCCACAGAATCCTTTCATTATTGCCACAAAAACAGTTAGTGCAGAGGTCTATGTGTTTGACTACAGCAAGCATCCATCAAAGCCCCCTCAAGATGGTGGTTGTAATCCTGATCTCAGATTGAGGGGTCATAATACAGAAGGTTATGGTTTATCATGGAGCCCTTTTAAGCATGGCCATCTTCTAAGTGGTTCAGACGATGCACAAATATGTTTGTGGGACATTAATGCACCTGCCAAAAACAAAGTGCTTGAGGCCCAACAAATATTTAAGGTCCATGAGGGTGTAGTAGAAGATGTTGCATGGCATTTAAGGCACGAGTACCTTTTTGGGTCCGTTGGAGATGACCGTCATTTGTTGATATGGGACTTGCGTACATCTGCAGCTAACAAACCACTGCATTCAGTAGTAGCTCATCAAGGTGAGGTTAACTGTCTTGCTTTCAATCCTTTCAATGAGTGGGTGTTGGCTACAGGATCTGCAGACAGAACTGTGAAACTTTTTGATCTGCGCAAGATAACCAGTGCTTTGCATACCTTTTCCTGTCACAAGGAAGAGGTTTTTCAAATAGGCTGGAGCCCCAAAAATGAAACGATATTGGCTTCTTGTAGTGCAGACAGAAGGCTTATGGTGTGGGACCTCAGCAGGATTGATGATGAGCAAACACCAGAGGATGCAGAAGATGGACCACCTGAGTTGCTGTTCATTCATGGTGGGCATACTAGCAAAATATCAGATTTCTCATGGAACCCATGTGAGGATTGGGTTATAGCTAGTGTAGCTGAAGATAACATTCTCCAAATCTGGCAAATGGCTGAAAATATATACCATGACGAGGAAGATATGCCTCCTGAAGAAACATTGTAA
> Picea abies PRC2 subunit MULTICOPY SUPPRESSOR OF IRA 1b (PaMSI1b)
ATGGCGACGGCAATGGGAGACGAAAATGCGGCCGACCCGGTGGAGGAATTCAACATATGGAAGAAGAACACTCCCTTCTTATACGATCTAGTGATAACTCATGCACTGGAATGGCCTTCCCTCACAGTCCAGTGGCTCCCCGACCGCCACCAATCACCCGCGGCGGACTATTCCGTGCAGAAAATGATAGTGGGCACTCATACTTCCGAGGACGACCCCAATTATTTGATCATAGCAGAGGTCCAGATTCCCCTGCAACAATCTGAAGACAACAACATTGGAGGTTTTGAATCAACCGAAGCCAAGGTACAAATAATCCAGCAGATTAATCATGAAGGAGAAGTTAACAAGGCTCGCTACATGCCACAGAATTCGTTTGTCATTGCAACCAAGACAGTGAGCTCAGATGTTTATGTGTTTGATTACAGCAAGCATCCATCAAAGGCTCCTCAAGAAAGGGTTTGCAATCCTGAATTGATATTGAAGGGTCATACTAATGAAGGATATGGTTTGTCGTGGAGCCCTCTCAAAGAAGGTCACCAACTAAGTGGTTCAAACGATGCACAAATATGCTTGTGGGATATTAATGCTGCAGCTGGAAGGAAACTGCTCGAGGCCAATCAAATATTTAAGGTCCATGAGGGGGCAGTTGAGGATGTTTCATGGCATTTGAAGCATGAATATCTTTTTGGCTCTGTTGGAGATGATTGCCATTTGCTCATATGGGACATGCGTACAGCTGAACCTAACAAGCCTCAACAATCAGTTGTAGCCCATCAGAATGAGGTTAACTCTTTGGCTTTTAATCCCTTCAATGAGTGGCTGTTAGCAACAGGATCAATGGACAAAACTGTCAAATTATTTGATCTTCGGAAACTCAGTTGGTCACTACATACATTTTCCAATCATACGGAACAAGTCTTTCAAATAGAGTGGAGTCCTACGAATGAGACAATATTGGCTTCCTCTGGTGCTGACAGAAGACTCATGGTTTGGGACCTTGCAAGAATTGGTGAAACACCAGAAGATGAGGAAGATGGGCCACCTGAGTTACTTTTCGTTCATGGAGGGCACACTAGCAAGATATCAGATTTCTCGTGGAATCTGAATGATGATTGGGTAATTGCTAGTGTAGCAGAAGATAACATTTTGCAAATTTGGCAGATGGCAGAAAATATTTATCATGACGATGAGGATATGCTTTGA
>Picea abies PRC2 subunit FERTILIZATION INDEPENDENT ENDOSPERM (PaFIE)
ACGAGTTCAGCTAGTTGGATAAACGCTATTACAATATAAGGTGTTGAAGATGGCGAGGAAGGGTTTGGGTACAGATGCGGCGATAGGCTCGATTGTGTCTTCGAAGAAGAAGAAAGAGTACAGAGTCACCAATAGGTTCCAAGAGGGCAAGCGCCCTCTCTATGCCATCGCTTTCAATTTCATCGATGCTCGTTATCATAACATTTTCGCAACGGCAGGAGGAAACCGGGTGACCATTTACCAATGTTTGGAAGGAGGTGTTATTTCTGTTTTGCAGGCTTATGTTGACGAGGATAAGGAAGAATCATTTTACACTTTAAGTTGGGCATGCGATGTGAATGGTTCACCATTATTAGTTGCAGGTGGTCACAATGGTATAATTCGAGTGCTTGATGTCGCAAATGAAAAGGTCCATAAGAGTTTCGTTGGCCATGGAGATTCTGTGAATGAAATAAGGACTCAAGCACTGAAGCCTTCGCTTATATTATCTGCTAGCAAAGATGAATCTGTACGACTATGGAATGTTCAAACTGGCATATGCATTTTGATATTTGCTGGAGCTGGGGGACATCGCAATGAAGTTCTCAGTGTAGATTTTCATCCTTCAGAGTTATATCGTATTGCAAGCTGTGGCATGGACAACACTGTCAAGATCTGGTCTATGAAAGAGTTCTGGACCTATGTCGAGAAGTCATTTACCTGGACTGATTTGCCATCAAAGTTCCCCACAAAGTACGTGCAGTTTCCTGTTTTTATTGCTGCAGTGCATTCAAACTATGTGGATTGCACTAGATGGCTTGGTAACTTCATCCTATCAAAGAGTGTGGACAACGAAGTAGTTTTGTGGGAGCCTTACAGCAAGGAGCAAAGTACTAGTGATGGAGTTGTGGACATCCTGCAGAAGTATCCAGTGCCGGACTGTGACACTTGGTTTATCAAGTTTTCATGTGATTTCCACTATAATTCTATGGCAGTTGGCAATAGGGAAGGAAAGGTTTACGTTTGGGAATTACAGTCAAGCCCTCCTAATTTAATTGCTAGGTTACAACATGCACAATGCAAATCTCCTATTAGACAGACAGCTATATCTCACGATGGAAGTACCATCCTCTGCTGCTGTGACGATGGTAGTATGTGGCGCTGGGACGTGGTTCAGTAAAATAGGCAATTTCCTGGCTGAATGTGAATTTGTATATGTTACAGGGATTTACACCTCTGCACATTA
> Picea abies PRC2 subunit lysine methyltransferase 6A2 (PaKMT6A2)
TCCGTCAAGCTTTGTAAGATTTTTTATAGTCTACATGCTATGCTCCGCCATTTCCTCTGCAGAATTGACAGCCGAGTGTATATATCCACGAGTAAAGCCAAGATATCTAATTCGGTCCCTGAAGACTGTAATTCATGGCCGTGTCGGACAAATCAAGCTATCTGATATGATATGTGAAGCGGGGAGGTAATTTATGGTGTAAAGGATCGAAGGACCTTCGAGCGTATTAGGTTTGCACATGTGGAAATGGCTTCAAGGAACACAGGCTCTATGTCTGGTTCAAAGTCGTCATCTAAAGGAGATGCTAGAGATTGCAAGAAAATTGAGGAAGGAGAGCAAGCCAGTCAGCCTTTGGGGGCTGTTTCCTCTACAATAAATCAGCTGAAGAAGCAAGTTCAAGTTAATCGAGTGGCATTTGTAAAAGAAAGAATAGAGTCCAATGAAAAGAAGCTAGCGGCATATACTGCTTACCTTCAAATACAAACAGACTCCAGGAAAACAACGAATTTAACGGAACTGGGTGGTACTAAAGACATGCTTACTTTGAGGATTGAAAATGCTCTTTGCAAGTTAAGTGGTCTGGATCCCACCTCAGGAGATAAAGAAACAGTAAATTGTCAGGAAGAAAGTTGCAGTTCATTATCAACAATAAATTTTGGCAGTAGCTCAGGTGGAAAGAGTATTGTCCGACCAATTAAGCTTCCTTTTGTGGAAATGATCCCACCATATACAACATGGATCTTTCTTGACAGGAACCAAAGGATGACGGAGGACCAGTCAGTGGTGGGAAGGAGACGCATTTACTATGATCAATGTGGGAATGAAGCATTGATTTGTAGTGATAGTGAGGAGGAGGTAGCTGAAGAAGAAGATGAGAAACATGAATTCACTGAAGGGGATGATTGTGTTCTACGGATGACAATACAAGAGCATGGGCAATGTCAGGCTGTATTAAATACCCTTAGTCAGCACATTAAAGCTAAACCTTCTGAAATTGAGGCAAGATTTGTATATCTTTTGGCGCAAGACAAAGAGAAACAAGAGAGTCTTGAAAATGTTGCAACTGCTGCAGAAAGTGCAGACTTTGGAGATATATTTCTTGGAAAGGATCTAGATGCTGCTTTGGATTCATTTGATAATCTGTTTTGCAGGCGATGTTTGGTTTTTGATTGTCGCTTGCATGGGTGTTCTCAGGGACTTGTTTTACCTAGTGACAAACAGCCACAATGGAGTAATCTTGAAGAAGACAACAAGACCCCATGTGGAATTCATTGTTACCTACTGGCATTGAAAGATAAAGAAAGCACGGATGTGGCAAATCCTTCTAATCTTGAAGCTTGTGAGGAAAAGCCTGTTGATTGTGCTACCAAATATGAACCAATGAAATTCTCTCCGAAGGAAGGTTCAGGTGCTGATAGCTATTGCATAGGTGTGCAAAGGCCAAGAACTCTTTTCATTGAGGGTACTTGTTCTAGTGAAAAGGTTACAGCTGACAGCAGTCATGGGGAATCTGATGCTGGAATAGAAGGTTCTTTCTTTCAACATACCGAATCTCCCAGAAGGGGGAAAAGGCGATTAAAGCGTGGAGGCGTTTCAAGGAAAAATTATAAGAGAACTGCTAAAGAAGTTTTAGTTTCTATGAGGAAAAGACAGAAGATGATTGTAGCTTCTGATACAGATTCTGTTGCCAGTGGAGGTACAACACCTTCTGATATCAATCTCAGCTCAAGTGCAAGGCATTCTGACACCTCTAAATTAAAAGTCTCTCAAAAAAAATCTTTAAGAACAAATTCAGCAACAAAACGGTCCAGGAAACAGGATTCAAGCGATAAAGATGTTGATATAAATGATATGAAGCAGGAAAATGAAATTGGGGATGAAACTAAATCTGTAAATGACATGCAACTTATTTCAACAGAGAAACAAGAGTGGGGTGCTTGCAATAAGGATGCAAAGGTAGACATAAGTATTGATATACGTGATGATAATGGATGGAGCGCTATAGAGAAGGGTTTGTATTTAAAGGGCATCGAGATTTTTGGCAAGAATAGTTGCCTGATAGCACGGAATTTACTAAGTCGCCTTAGAACGTGTTCAGAGATAGCTGAATACATGTCCCACAATGTATCTGCAATACAGTATGGAGTTGGGGATGTATCAACACTCCACTCTGATGGTAGCAGGAAGACTGATTGTGGTGAAACTCTGGACACAGAAGTTCGGACAAGAGCAAGATTTTGGCGTAGAAAAGGTAGAGTGCGCAGGCTGAAGTACACATGGAAGTCTGCTGGTCATCCATCAATCAGGAAAAGAATTGCAGACGGAAAAGGACAGCCGTGTAGACAATATACACCATGTGGTTGTCAACTGACATGTGGAAAGCAATGCCCTTGCCTCCGAAATGGGACTTGCTGTGAAAAATATTGCGGGTGCTCAAAGAGTTGCAAGAACCGTTTCAGAGGTTGTCATTGTGCTAAGAGTCAATGCCGAAGCCGACAGTGCCCCTGCTTTGCTGCTGGGCGTGAATGTGACCCAGATGTGTGTAGGAACTGTTGGGTTGGTTGCGGGGATGGAACTCTCGGTGTTCCACCGCAAAGAGGAGATAATGAATGCAAAAACATGAAGCTTCTCCTGAGGCAGCAGCAACGAGTGCTGCTTGGAAAGTCTGATGTTGCTGGATGGGGTGCATTTTTAAAGAATCCAGTGAACAAACATGAGTACCTTGGGGAGTACACCGGTGAATTAATTTCACATAAAGAAGCTGATAAACGTGGAAAAATCTATGATCGCGAGGATTCTTCGTTTCTTTTTAACTTAAATGATCAGTTTGTCCTTGATGCATATCGGAAAGGAGACAAACTTAAGTTTGCCAATCATTCACCAAATCCAAATTGTTATGCAAAGGTGATCATGGTTGCTGGAGATCATAGAGTAGGTATTTTTGCAAAGGAGCGCATTGCATCTGGTGAGGAGCTCTTTTATGATTACCGTTATGAACCTGATCGAGCCCCAGTGTGGGCAAGGAAGCCTGAGGGTTCAAACTCAAGGAGAGAAGAAGCATCTGCTCCTCATGGCCGGGCAAAGAAAATTGCTTGATAGCCTTTTCTCTTCTGAGAGTCATGAGTACCTTATTATTAACAAATGTATCTGTCAATAGGTTTTACACATTTAATCAATTTTAAAGAATTTAATTGGTTCTTTATATATCGAATAATGTAAATAATATCAAAATGACTGCAGTATGTTCTTGGCACGATATCGCGCCGCTGCAGTCAAC
> Picea abies PRC2 subunit lysine methyltransferase 6A4 (PaKMT6A4)
GTTGTCAAGAGGCATTCAAAAATTTGCCAGTAAGGTTGTTTCCCACCATTTTTATCTTTCAATTTCAATTTCTATATGTTCACTGTGCAAAGCTGAAGCTATTTTGTCTTTGGTTTTCCTTTTCATTGGTTGGGAGTGTCCTAGGGTTTCATCCAGCCTCCTATCCCCATCCGTGCTTGCTCGGGCATGGCCGGACACCTTCCGTCCATGCTCGGCTGAACTCCTCCTGTTCCGTCTAACTCCATCCACAAACCATGGATCTCAAATACCCATTTTCATTTTGATGAGCTATTTTCTGTAATACTCAGATCGAGGCGCTGTGTAGCTTACAGGCTCCCAGCTCCTGCGTTACTGCTTTTTTTCAGTTCAGTTTCTAAATGCAAGAGCCCAACTGATGTTAGGCTTATAGTAGAAAGAAAAGGGATTGGTATTTGCAAGTTAAAATGACTTCGAAAAACATAGTGTCTGTATCTGGCTCAAGGTCCTCTTCCAAACCCGATGCCAAAGATGGACAGGTTAATGAGGAGGGAGAGCAAGTCAGCCAGACCTCTGGGAGCTTTTCATCTGCAATATGTCGGGTGAAGGATCAGCTAAAGGATAATAGAAGTGCATGTGTAAAGGAAAAAGTTGAGTCAAACAGGAGGAACCTAGAGTCATATACAAATGGCCTTTTCATGCTGTCAGACTCGAGGAAAGTGACAACGTCAACAGGGAATGATGGAACAAAAGACATGCTCACCCAAAGAATTGAGAAAGCGCTGTGTAAGTTGAATGGCCTTGATACAGTTGTAGGGGATAAAGAAAATGTAAATTGTCAAGAAGAGGGCTCAAGCTCAACGTCAACAATAATATTTGGAAGTAACTTGGGAGGGAGGAGTGTTGTGCGGCCTATCAAGCTTCCTGAAGTGCAAAAGATTCCGCCATATACTACATGGATATTTTTGGATAGGAACCAAAGAATGGCTGATGACCAATCTGTCCTTGGAAGAAGACGAATTTACTATGATCAAAATGGTAGTGAAGCACTAATTTGCAGTGATAGTGAGGATGATACAGTTGAAGAGGAAGATGACAAGTATGAGTTTGGTGAAGGTGATGATTCACTTTTGCGGATAATGATTCAGGAAGAGGGTTTATCACAGGCAGTATTGGATAGCATTAGTCAATGCCTTGGAGCCAAGCCTTGTGAAATTAAGGCAAGGTATGATTTTCTTATGGAACAAGATCATCAAAAAGAATCTGCTGAGCTTGGAGGCAATGGATCTGGTGTTGAAAATTTAGCCTCGGGTGATATATTTCTTGGAAAAGATCTTGATGCAGCTATGGATTCCTTTGATAATCTGTTTTGTCGCCGTTGCCTGGTATTTGATTGCCGTTTGCATGGTTGTTCTCAGGCTCTTGTTTTCCCTTGTGAAAAGCAATCACCATGGATTCCCCCAGAAGAAGAGTGTAACATGCCGTGTGGTATTCACTGCTATCGTCTGCGGGTTGCAAAAGTTGAAGAAAAAAGTGGCCCAAATTCAGTTCCTGACATTTGTGAGGTAAAGCCTGTTCTTTCTATAAGCAATGATATACCTAAGACATGCTCCCGAAGGAAAGGTTCAACTGGTGGTGGTTTGAGAACGCCAAAAGCTCTTCCAACTGAAAGTGGCTGTTCAAATGAAAAGCCAGTGACTGAGAGCAGTTGTGGTGAATACGATGTGGGGAAGGACGGTTCTGACTTAAAGCAGTCTGAATCTTCACAGAAGGGTAAACAGAGAGGAAAACTTGCAGGGAGTTCGAAGAAAAATAACAAAAGGACTGCTGAACGAGTTTTAGTCTGTATGAGGAAAAGACAAAAAAGGATGGCTTCAAACATGGATGCCATTGCTATTGGAGTTGTTTCACCAGTGGATATTAACCTGAGATCAAACTCAAAAAAAGCTAATTCTAAAACACTGGGGACACCACAGAAGAAGAACACCAGGACATCCTCAGCAAAGAAGCTTTTGAGAAAAAAAAATTCAACTGTCAAGGAGGAGAAAAATGCAGAAAATATGGAGCTTCAGGATGACACTAAAGCTGATATCCAAGGCGCTTTGACTGAAAAGGAAGATGGGGAGTCTTGTAGAAAGGACTCAATGGTTGTGACATGTGCCAAACAAGATGACAGCGGCTGGAGTGCAATTGAGAAGGGTTTATACGCAAAAGGTGTAGAGATCTTTGGACAGAACAGCTGCTTTATAGCACGCAACTTATTGAATGGTCTCAAGACTTGTTCTGAGATAGGAGAATATATCCATCGCAATGAATCCACGATGCAGTGGGCAGCTGGGGATGGGCCAAATTCGCAATCTGATGGCAATGGAAAGGTTGACCGTAGTGATGCTATGGGGACAGAAGCTCGAACAAGAACAAGGTTTTGGCGTAGAAGGGGAAGAGTGCGGAGGCTGAAGTACACTTGGAAATCTGCTGGTCATCCCTCGATAAAAAAGCGAATTGCTGATAGCAAAGATCAGCCATGTAGGCAATATACACCATGCGACTGTCAATCCATGTGTGGAAAGCAATGTCCCTGCCTACGTAGTGGGACTTGTTGTGAAAAATACTGTGGGTGTTCCAAAGGCTGCAAGAACCGTTTCCGAGGCTGTCATTGTGCGAAGAGTCAATGTCGAAGTCGACAATGCCCGTGCTTTGCTGCTGACCGTGAATGTGATCCAGATGTTTGTCGAAATTGTTGGGTTGGTTGTGGAGATGGCACTTTGGGCGGTCCACCACAGATAGGTGATAACTATGAATGCAGAAATATGAAGCTTCTCCTAAAGCAGCAGCAGCGAGTACTGCTTGGAAGGTCAGATGTTTCTGGATGGGGAGCGTTTTTAAAGAACCCTGTCAACAAGAATGATTACCTTGGGGAGTATACTGGTGAATTGATTTCACATCGAGAAGCTGATAAGCGAGGAAAGATTTATGATCGAGAAGACTCCTCCTTTCTCTTCAACTTGAACGATCAGTACGTTCTTGATGCATATCGGAAGGGAGATAAGTTGAAGTTTGCAAATCATTCACCTACTCCAAATTGCTATGCAAAGGTGATCATGGTTGCTGGTGATCATAGAGTGGGTATTTTTGCGAAGGAACGCATTGCAGCTGGTGAGGAGCTTTTTTACGATTACCGTTATGAGCCAGATAGGGCACCGGCGTGGGCAAGAAAACCTGAAGGTTTGAATCCAAAGAGGGATGAAACATCAACATCTCATCGTCGGGCTCAGAAAGTTGCTTGATAATTCTTTCCAATGATAGGAATCGTTGGACCTGATTGTAGAAGCATATAAAAATGCCTAGTATTCTTTTCACGAAGGTTATATACCTTCTCTAATTGTAACATTCTCCTACTCCATGGGTGCACCATTTGATTTTTGTAACTGGATATTGTAATCGTTCACCCCTGAATATGGGGATTATTGAATGATATCCTCCAGATCACAAGGCACAGAAGAAGTGTTTTGTGTAGTGTATCTTGGATATCATACAGGTTCGGATATACAAATTAAAAAGGGGTCACTCTTTTTACGAGTCGATTTATTTTCATCTCTTGAAGAATACAAAGTTGATTACCTTTTCCGAAAAAAAAAAAAAAAAAAAAAAA
> Picea abies PRC2 subunit EMBRYONIC FLOWER 2 (PaEMF2)
GTACTACCCTTCGCCGACTGTCTTATTCCTTCACTTTCAATTGCATGGTATCAGCTGTCTGACCGGGGTCCGAGGTCGCAGGTTCGAGCTCTGGATCGGTGTTCATAGGTCTAAAGATGCCTGGCTTGGCGTCGACGGATCGAGACACAGTGAATCTTCCACATACTCGTAACCTTTCCAGGAGCTCTAATCCAATGTGCTACCAGGAGTCCCAAATGTATTTATCACCTGAAGGAGCAGCTCTTGCAGAAGAAAGCTTCTCAATGTATTCCTTTATTTCTTCAAAGAAGTTTAAGTTACAAAATACAAGCAAAGCGACAAAGGCGAATCAAAATGACTGTTACATTTTCTGGACATGTGAGTGATGAAGTGCCAGGGAAAAACTTCTGGCCTCTATATGTATTGTTGTCAAGTCCTATTGCTAACTGTTTAGAGGAGTCCTCAGTTTATCGGTTGCCTCGTCCATGCTTACTGAGAACGCCAACTCAACAGGGATGCAATGAACAATCTGCAGTTAGTTTTATATTACCTGAGATTGGGAAACTTTCAGTTGATGTAGATGCTCATAATCTTACAATATTATTTTGTTAGTTGTGCAGACCATAAAACTGTGAGCTTTGGGAAGGCCTCGTCGATGCCTCAGCTAGTTGAGTGCACAGGACAAGTTCTGTGGGGCAAAGTGGCCTTGGGTTCACTATTTAGTTCTTGGCAGAAGTCTCCAAACTTGGAATTGGGAGAGAAAGTTGATATGGCTTGTGTGGTAGATTTACACTCTAGCAACCTTGAGCATGGTGTATTGGATGATGAGAAGTGCATAGTTTTCAAGACACCTAGTAACTTCAACGGTTTGAACTCAGTCACACGGTTTCAAGTTATAATATCAGCTCAGGAGATGGGACCAAGAGAGAGGTCTCCATATGATTCTTATTCTTATAACAGCATCCCTTCATCTTCACTGCTGCATATCATTCGGTTGAGGGCTGGAAATGTCATTTTTAATTACAAATATTATAACAATAGGTTGCAGAAGACAGAAGTTACAGAAGATTTTTCCTGCCCATTTTGTTTGGTGCCTTGTGCCAGCTTCAAGGGTTTACGGCTGCATTTGAATTCTTCACATGATCTATTCAATTTTGAGTTTTGGGTTACTGAAGACTATCAGGCAGTAAATGTGTCTCTTAAGAATGAAATTTGGAGATATGAGGGAAACATTCCAGATGTGGATGGCTGTGATATACGGTTTAAAGCTTACTTTTTCCGGTCAAGGTCTTGTCCACTTAAGAGATGGCACTTGGGGGTGTGCAATGCAATTTCAATACATCACCAAACTGAGAAGCATTCACCTGATTCAACTATGTTGGGCCTTTCCCAAATGGCTTTGTCAAAAAAAACTGCAGTGACTACCCTTGAGACCTCCACTGAAACTTTTCCAATTGGCACCATGCCATCTAAAGAACCCTCTTCAGCAAGTATCGTTCATAGCCAATCTTCTGATAGGATAATCTCGGAAGGAAGAAATCATCGTGAGAAGGTGCAAGATGGTTATCTCCTGCAGGCATTGCCTACTAAGAAGGCTAATTGCCAGCTCGATGATGCAGTTGAAGGTGTTAATAATGAAGAGAGTAAGAAACTGGAAACACTTGCCAGTAGAGAGATAGCATTGTCATCTGAAAGGCATCAAATGGAGAGCTTAGTGGTGGATCATGCTCGAATTGCAGACTCTTTAGTGGCTGGCATCCAAGGCCCTGCATTAAGTGGTCTCTCTTTGTCTACTACTGTGCCATCTACAATTAATGAATGTGATCCTCAAACATTTACAACCAACCTAGCACCACCTTCCATGCTTCGTTTTGAAAAAACAAGAAGATTGTCTGCTGAGAGAACTGAATCACGGAACCGTGCACTACTCCAAAAGCGACAGTTTTTTCATTCACATAGAGCACAGCCAATGGCTTTGGAGCAAGTATTATCAGATAGAGATAGCGAAGATGAAGTTGATGATGACATTGCAGATTTTGAAGACAGGAGGATGCTTGATGATTTTGTAGATGTGACAAAGCATGAGAAGAAGCTTATGCACCTTTGGAATTCTTTTGTTAGGAAGCAACATGTGCTAGCAGATGGCCACATATCTTGGGCATGCGAGGCATTTTCTAAGCATCATGGTCAGGATCTTGCTCGAATTGATGCTCTCCAATGGTGCTGGAGGTTGTTTATGATCAAACTTTGGAATCACAATCTTCTTGATGCGGGCACCATGAATCGTTGTAACAGTATCTTGGAGAACTATAGTAAGAATCAATAGGTTTCTCAAAATGATTTGTATGATGCTGTTTTCAAGGGCTTAATTTGGAATAGTAGAAATTGGGCTTGATGCTTAATCAATTGCGGAATTATATCATTTGGTTAAGGTATGGGCGATAACTCATTCTTTCTGATTTTGAATGATTTATTGTAGAGTTATAGCGGAGTTGTAGTCTTATCATTCAACTATTCATTGATGTAACATTCTTTTGTTACTAGTCCAAAATGCAATTTAAATAGCATTTTTGTACCAAAAAAAAAAAAAAAAAAA
>Picea abies PRC2 subunit EMBRYONIC FLOWER 2 like fragment
CTCCAAAAACGACAGTTTTTTCATTCACACAGAGCACAGTCAATGGCCTTGGAACAAGTATTATCAGACAGAGATAGTGAAGATGAAGTTGATGATGACATCGCAGACTTTGAAGACCGGAGGATGCTTGATGATTTTGTGGATGTGACTACTCATGAGAAACAACTCATGCATCTTTGGAATTCATTTGTTAGAAAGCAACGTGTGCTAGCGGATGGCCATATCCCTTGGGCATGTGAGGCATTTTCAAAGCTACATGGTCGCAATCTTTCTCAAAGAAAGGCTCTCCTATGGTGTTGGAGGTTATTTATGGTAAAACTTTGGAATCACAATCTTCTTGATGCGGCTACCATGAACCGTTGTAACTTGATCTTGGAGAACTGTAATAATAATCAATAGGGGTATGGAACAATGTCTAGCTTGCTTTTATTTGCACAATGCCCATTTTCCAGTAACTCATCACGCCCTCATTCTACCATTCTGGAGAAGTGTTCTGCCTATTATGCTTTGATTAATCTCTTGGCTTCATTTCTGCATTGAATGAAATGTTGTAAAATTTCACTTGGGCTTCATTATATAATTATTGACAATTCTTTTGACTTGTTCACAAGTGCCTATAAGTGCATAGTAGGCACTGTATCAAAATTTGTA
